# Supplementary material for: No Benefit in Memory Performance after Nocturnal Memory Reactivation Coupled with Theta-tACS
Source: Clocks Sleep. 2024 Mar 25;6(2):211–33. doi: 10.3390/clockssleep6020015 (PMC11036246; doi:10.3390/clockssleep6020015)
Supplement: Supplementary file 1 [file clockssleep-06-00015-s001.zip]

Archive with 1 entries (1 files):
- clockssleep-2846405-supplementary.pdf
